# Supplementary material for: Clonal expansion of shared T cell receptors reveals the existence of immune commonality among different lesions of synchronous multiple primary lung cancer
Source: Cancer Immunol Immunother. 2024 Apr 26;73(6):111. doi: 10.1007/s00262-024-03703-8 (PMC11052747; doi:10.1007/s00262-024-03703-8)
Supplement: Supplementary file 2 — Supplementary file2 (XLSX 12 kb) [file 262_2024_3703_MOESM2_ESM.xlsx]

## Sheet: Sheet1
Supplementary Table 1. The specific reasons for diagnosing MPLC in each patient.
Patient ID	Lesion ID	Pathology	Radiology	Reasons for diagnosis
1	T1	MIA	mGGN	Only AAH/AIS/MIA.
	T2	AIS	pGGN
	T3	AIS	pGGN
2	T1	AIS	pGGN	Only AAH/AIS/MIA.
2	T2	AAH	pGGN
2	T3	AAH	pGGN
3	T1	IAC	Solid	Different radiological findings and no shared mutations.
3	T2	IAC	pGGN
4	T1	AIS	mGGN	Only AAH/AIS/MIA.
4	T2	AIS	pGGN
5	T1	AAH	pGGN	Only AAH/AIS/MIA.
5	T2	MIA	pGGN
6	T1	AIS	mGGN	Only AAH/AIS/MIA.
6	T2	AIS	pGGN
7	T2	AAH	pGGN	Only AAH/AIS/MIA.
	T1	MIA	mGGN
	T3	AIS	pGGN
	T6	MIA	mGGN
	T4	AIS	pGGN
	T5	AIS	pGGN
8	T1	MIA	mGGN	Only AAH/AIS/MIA.
8	T2	AAH	pGGN
9	T1	IAC	pGGN	Different radiological findings and the mutation sites of the shared gene are distinct (T1-AXL p.F735L, T2-AXL p.R55W), with no recurrence observed during the 44-month follow-up.
9	T2	IAC	mGGN
10	T1	MIA	pGGN	Only AAH/AIS/MIA.
10	T2	AIS	pGGN
11	T1	AIS	pGGN	Only AAH/AIS/MIA.
11	T2	AAH	pGGN
12	T2	MIA	mGGN	Only one lesion presents as IAC, with different radiological findings, and no recurrence observed during the 46-month follow-up.
12	T1	IAC	Solid
13	T1	IAC	Solid	Different radiological findings, and no recurrence observed during the 50-month follow-up.
13	T2	IAC	pGGN
14	T1	MIA	pGGN	Only one lesion presents as IAC, with different radiological findings, and no shared mutations.
14	T2	IAC	Solid
15	T3	MIA	pGGN	Only AAH/AIS/MIA.
	T2	AIS	pGGN
	T1	AIS	pGGN
16	T1	IAC	pGGN	All lesions are GGN, and no recurrence observed during the 62-month follow-up.
16	T2	IAC	mGGN
16	T3	IAC	mGGN
17	T1	AAH	pGGN	Only AAH/AIS/MIA.
17	T2	AAH	pGGN
17	T3	AAH	pGGN
18	T1	IAC	pGGN	All lesions are pGGN, and the mutation sites of the shared gene are distinct (T1-EGFR p.L747_S752del, T2-EGFR p.L858R), with no recurrence observed during the 43-month follow-up.
18	T2	IAC	pGGN
19	T2	AIS	pGGN	Only one lesion presents as IAC, with different radiological findings, and no recurrence observed during the 42-month follow-up.
19	T1	IAC	Solid
20	T1	AIS	pGGN	Only one lesion presents as IAC, with different radiological findings, and no shared mutations.
20	T2	IAC	Solid
21	T1	AIS	pGGN	All lesions are pGGN, and the mutation (T3-KRAS p.G12C and PIK3CA p.E418K) or mutation sites of the shared gene (T6-BRAF p.K601E, T7-BRAF p.D594G) in the three lesions of IAC are distinct, with no recurrence observed during the 39-month follow-up.
	T2	AIS	pGGN
	T3	IAC	pGGN
	T4	AIS	pGGN
	T5	AIS	pGGN
	T6	IAC	pGGN
	T7	IAC	pGGN
22	T1	MIA	mGGN	Only AAH/AIS/MIA.
22	T2	MIA	pGGN
22	T3	MIA	pGGN
23	T1	AIS	pGGN	Only AAH/AIS/MIA.
23	T2	AIS	pGGN
24	T1	MIA	pGGN	Only AAH/AIS/MIA.
24	T2	MIA	pGGN
25	T1	MIA	pGGN	Only AAH/AIS/MIA.
25	T2	MIA	pGGN
26	T1	IAC	mGGN	Different radiological findings, and no shared mutations.
26	T2	IAC	pGGN
27	T1	IAC	pGGN	Different radiological findings, and no shared mutations.
27	T2	IAC	mGGN
