# Supplementary material for: Clonal expansion of shared T cell receptors reveals the existence of immune commonality among different lesions of synchronous multiple primary lung cancer
Source: Cancer Immunol Immunother. 2024 Apr 26;73(6):111. doi: 10.1007/s00262-024-03703-8 (PMC11052747; doi:10.1007/s00262-024-03703-8)
Supplement: Supplementary file 3 — Supplementary file3 (XLSX 12 kb) [file 262_2024_3703_MOESM3_ESM.xlsx]

## Sheet: Sheet1
Supplementary Table 2. TCR read count for each lesion in the MPLC cohort.
Patient ID	Lesion ID	raw TCR read count
1	T1	7530964
	T2	7116216
	T3	7096873
2	T1	8606812
2	T2	8929789
2	T3	7673924
3	T1	20296443
3	T2	24775788
4	T1	19422130
4	T2	15196453
5	T1	29026139
5	T2	13799494
6	T1	9939616
6	T2	8094001
7	T2	7615703
	T1	7124094
	T3	10715619
	T6	8478206
	T4	5985757
	T5	8408648
8	T1	9888648
8	T2	6330310
9	T1	18345851
9	T2	15407975
10	T1	9391195
10	T2	9806827
11	T1	8507376
11	T2	9408622
12	T2	19600039
12	T1	22773035
13	T1	4950662
13	T2	7039995
14	T1	11977125
14	T2	11652723
15	T3	8593627
	T2	8368635
	T1	8380141
16	T1	10277852
16	T2	8314402
16	T3	8812183
17	T1	9252629
17	T2	9243193
17	T3	8232507
18	T1	23624990
18	T2	19491678
19	T2	17056046
19	T1	16521513
20	T1	21848619
20	T2	31234835
21	T1	35080394
	T2	30690344
	T3	31713811
	T4	24470034
	T5	24743664
	T6	21364015
	T7	23287763
22	T1	40022466
22	T2	14336983
22	T3	13297636
23	T1	24090903
23	T2	16101247
24	T1	22739274
24	T2	20145865
25	T1	28187090
25	T2	29362051
26	T1	14389204
26	T2	11566979
27	T1	21212947
27	T2	24585601
