# Supplementary material for: Clonal expansion of shared T cell receptors reveals the existence of immune commonality among different lesions of synchronous multiple primary lung cancer
Source: Cancer Immunol Immunother. 2024 Apr 26;73(6):111. doi: 10.1007/s00262-024-03703-8 (PMC11052747; doi:10.1007/s00262-024-03703-8)
Supplement: Supplementary file 4 — Supplementary file4 (XLSX 12 kb) [file 262_2024_3703_MOESM4_ESM.xlsx]

## Sheet: Sheet1
Supplementary Table 3. TCR read count for each lesion in the SN cohort.
Patient ID	raw TCR read count
1	54277814
2	13303428
3	14239041
4	7583983
5	9220233
6	11019862
7	18457543
8	10595984
9	8311353
10	9462663
11	10351017
12	10729982
13	27166606
14	9527915
15	9899410
16	9294889
17	3186669
18	11121472
19	38134566
20	19751044
21	30279285
22	12516911
23	6342159
24	9960403
25	25715373
26	14024509
27	14029098
28	9232688
29	14640776
30	8965982
31	25465667
32	10363908
33	26949668
34	7070018
35	4351598
36	9730979
37	9906726
38	19555431
39	8030936
40	20996437
41	15713714
42	12031133
43	8317476
44	14044043
45	10465820
46	11835935
47	8204885
48	7774406
49	10785612
50	5353736
51	8976242
52	6831200
53	32619915
54	32063257
55	23483973
56	17571954
57	1414353
58	10514655
59	6171666
60	10694625
61	5719663
62	9693868
63	14024182
64	7797960
65	5663121
66	9571513
67	5624613
68	12270126
69	11043002
70	12251604
71	8928239
72	10295993
73	6033473
74	16344125
75	27252310
76	9668329
77	9808647
78	11646632
79	14255041
80	1011135
81	10360724
82	24020251
83	9700656
84	23827301
85	11420573
86	34439013
87	12346946
88	6197407
89	3303973
90	14730363
91	31057732
92	18161566
93	13753861
94	29070999
95	7500628
96	9776230
97	4704140
98	10789096
99	20073240
100	25103558
101	13326044
102	10398637
103	11313756
104	10693731
105	10169450
106	9857347
107	21583745
108	14184122
109	16213178
110	11108825
111	12190861
112	37883575
113	9471415
114	16516347
115	8119464
116	10783258
117	7895849
118	9894127
119	23598907
120	10209364
121	10752803
122	26857579
123	4036540
124	22833323
